# Supplementary material for: Anti-Inflammatory Effects of Endogenously Released Adenosine in Synovial Cells of Osteoarthritis and Rheumatoid Arthritis Patients
Source: Int J Mol Sci. 2021 Aug 19;22(16):8956. doi: 10.3390/ijms22168956 (PMC8396606; doi:10.3390/ijms22168956)
Supplement: Supplementary file 1 [file ijms-22-08956-s001.zip]

Archive with 1 entries (1 files):
- ijms-1336470-supplementary.pdf
